# Supplementary material for: Giving Is Nicer than Taking: Preschoolers Reciprocate Based on the Social Intentions of the Distributor
Source: PLoS One. 2016 Jan 25;11(1):e0147539. doi: 10.1371/journal.pone.0147539 (PMC4726713; doi:10.1371/journal.pone.0147539)
Supplement: S1 Dataset — (XLSX) [file pone.0147539.s001.xlsx]

## Sheet: Tabelle1
Study 1											number in column round 1-5 indicates the
Condition	sex	round 1	round 2	round 3	round 4	round 5	age in years				number of gummy bears left after giving/taking
give3	female	6	6	6	6	7	3
give3	female	6	4	3	3	2	3
give3	female	7	5	7	7	4	3
give3	female	10	10	10	6	5	3
give3	female	7	7	6	4	5	3
give3	female	7	7	6	8	6	3
give3	male	7	6	6	7	6	3
give3	male	7	7	7	7	6	3
give3	male	9	8	8	9	10	3
give3	male	5	4	6	5	3	3
give3	male	4	4	3	2	4	3
give3	male	7	7	7	6	6	3
give3	male	7	7	7	7		5
give3	male	6	5	7	3		5
give3	male	5	4	4	4		5
give3	female	7	7	8	8		5
give3	female	7	7	7	7		5
give3	female	7	7	6	5		5
give3	male	6	5	5	5		5
give3	male	7	6	6	5		5
give3	female	7	7	7	8		5
give3	male	7	7	7	7		5
give3	female	5	5	7	7		5
give3	female	5	9	5	9		5
give5	female	4	4	5	4	5	3
give5	female	5	4	4	5	6	3
give5	male	6	5	0	6	6	3
give5	male	5	3	3	3	4	3
give5	male	3	0	10	10	5	3
give5	female	2	1	2	2	1	3
give5	male	7	4	5	7	5	3
give5	female	5	5	4	5	4	3
give5	male	5	4	5	4	4	3
give5	female	10	10	4	5	4	3
give5	female	10	9	7	6	5	3
give5	male	4	5	4	4	5	3
give5	female	5	5	5	5		5
give5	male	4	3	3	3		5
give5	female	5	4	5	4		5
give5	female	4	5	5	4		5
give5	male	5	5	5	5		5
give5	male	5	5	5	5		5
give5	female	5	5	5	5		5
give5	female	4	5	5	5		5
give5	male	5	5	5	5		5
give5	female	5	5	5	5		5
give5	male	4	4	3	3		5
give5	male	5	5	5	5		5
give7	male	10	5	4	3	3	3
give7	female	5	7	7	5	5	3
give7	female	4	3	3	2	2	3
give7	male	3	2	2	2	2	3
give7	male	5	4	0	4	1	3
give7	female	4	5	5	5	4	3
give7	female	4	4	2	2	5	3
give7	male	5	4	3	2	3	3
give7	male	4	3	2	1	2	3
give7	female	2	2	2	2	3	3
give7	male	4	3	2	3	3	3
give7	female	4	3	3	3	4	3
give7	female	3	3	3	4		5
give7	male	3	3	3	3		5
give7	male	3	3	3	3		5
give7	female	5	4	3	3		5
give7	female	3	3	3	3		5
give7	male	5	4	6	6		5
give7	male	4	3	4	4		5
give7	male	2	3	3	3		5
give7	female	5	5	5	5		5
give7	male	3	3	3	3		5
give7	female	4	3	4	4		5
give7	female	4	3	4	4		5
take3	male	0	6	7	8	8	3
take3	female	0	0	3	0	3	3
take3	male	3	3	3	3	5	3
take3	male	3	4	4	5	4	3
take3	male	0	4	4	7	5	3
take3	female	0	2	3	3	4	3
take3	female	4	4	5	6	7	3
take3	female	2	4	5	4	4	3
take3	male	0	3	3	3	3	3
take3	female	0	5	7	7	7	3
take3	female	1	4	3	4	6	3
take3	male	5	7	0	7	7	3
take3	male	3	3	3	3		5
take3	female	3	3	3	3		5
take3	female	4	4	4	5		5
take3	female	3	3	3	3		5
take3	male	5	10	10	10		5
take3	male	4	4	5	5		5
take3	male	6	6	6	6		5
take3	male	3	3	3	3		5
take3	female	6	9	9	9		5
take3	female	4	4	5	6		5
take3	male	4	5	5	6		5
take3	female	6	7	8	8		5
take5	male	4	5	6	6	6	3
take5	male	5	5	7	10	10	3
take5	male	0	6	7	7	7	3
take5	female	6	8	8	6	5	3
take5	male	0	2	4	7	7	3
take5	male	7	7	8	7	8	3
take5	female	5	6	6	6	7	3
take5	female	5	4	3	5	6	3
take5	female	7	8	8	8	7	3
take5	female	0	0	6	7	8	3
take5	male	5	0	6	6	6	3
take5	female	8	9	7	7	9	3
take5	male	6	6	8	8		5
take5	female	4	5	5	5		5
take5	male	5	5	5	5		5
take5	male	6	6	6	6		5
take5	female	5	5	5	5		5
take5	female	6	7	8	9		5
take5	female	5	5	5	5		5
take5	female	5	5	5	5		5
take5	male	4	5	5	5		5
take5	male	5	5	5	5		5
take5	female	6	5	5	5		5
take5	male	5	6	10	9		5
take7	male	8	8	9	8	8	3
take7	female	0	6	6	6	6	3
take7	female	7	8	9	7	8	3
take7	female	7	8	9	9	9	3
take7	male	7	7	7	7	7	3
take7	male	0	0	0	5	5	3
take7	male	7	7	7	7	7	3
take7	male	7	6	7	7	6	3
take7	female	1	3	4	4	5	3
take7	male	6	6	7	7	6	3
take7	female	5	5	5	6	7	3
take7	female	6	7	7	7	7	3
take7	female	7	7	7	7		5
take7	female	6	8	8	7		5
take7	male	7	7	7	7		5
take7	male	7	7	7	7		5
take7	female	5	6	6	7		5
take7	male	7	8	8	7		5
take7	male	7	7	7	7		5
take7	female	7	7	7	7		5
take7	male	6	6	6	7		5
take7	female	4	4	5	4		5
take7	male	7	7	7	7		5
take7	female	7	7	7	7		5
