# Supplementary material for: Giving Is Nicer than Taking: Preschoolers Reciprocate Based on the Social Intentions of the Distributor
Source: PLoS One. 2016 Jan 25;11(1):e0147539. doi: 10.1371/journal.pone.0147539 (PMC4726713; doi:10.1371/journal.pone.0147539)
Supplement: S2 Dataset — (XLSX) [file pone.0147539.s002.xlsx]

## Sheet: Tabelle1
Study 2
condition	sex	round 1	round 2	round 3	round 4	round 5	age years	age months				number in column round 1-5 indicates the
winning	male	7	6	3	5	5	3	38				number of gummy bears left after giving/taking
winning	male	9	10	9	9	9	3	40
winning	female	10	10	10	10	10	3	46
winning	female	10	10	10	10	10	3	41
winning	female	3	2	1	4	4	3	45
winning	male	4	3	6	6	6	3	40
winning	male	5	5	5	5	6	3	40
winning	male	10	10	10	10	10	3	41
winning	female	5	4	6	6	5	3	44
winning	female	2	6	5	5	7	3	37
winning	male	9	5	10	2	3	3	44
winning	female	10	10	10	10	10	3	40
winning	male	5	4	4	4	5	5	68
winning	female	10	6	5	3	3	5	64
winning	male	9	8	7	8	7	5	65
winning	female	10	10	4	4	5	5	64
winning	male	9	8	7	6	5	5	67
winning	female	9	8	7	9	9	5	63
winning	male	5	4	5	5	5	5	64
winning	male	5	4	5	5	5	5	62
winning	female	5	5	5	5	4	5	61
winning	male	5	5	5	5	5	5	65
winning	female	5	5	5	5	5	5	62
winning	female	5	5	5	5	5	5	62
losing	male	10	10	10	10	10	3	41
losing	female	0	0	5	5	0	3	41
losing	male	6	7	8	9	9	3	44
losing	male	5	6	5	7	6	3	45
losing	female	7	7	8	8	8	3	40
losing	female	0	6	7	7	7	3	46
losing	male	2	2	3	3	3	3	39
losing	female	3	4	6	6	6	3	41
losing	female	6	6	4	6	6	3	47
losing	female	0	0	0	0	0	3	46
losing	female	6	7	9	10	6	5	64
losing	female	3	4	5	5	4	5	68
losing	male	7	9	10	10	10	5	62
losing	female	5	5	6	7	5	5	68
losing	female	7	7	7	8	9	5	62
losing	female	0	5	5	5	5	5	61
losing	female	5	5	6	5	4	5	60
losing	male	5	5	5	5	5	5	65
losing	male	3	6	7	9	7	5	59
losing	male	7	8	9	9	9	5	69
losing	female	6	6	5	6	8	5	71
losing	male	0	0	0	0	0	5	65
